# Supplementary material for: Synthesis and Structure Determination of Substituted Thiazole Derivatives as EGFR/BRAFV600E Dual Inhibitors Endowed with Antiproliferative Activity
Source: Pharmaceuticals (Basel). 2023 Jul 17;16(7):1014. doi: 10.3390/ph16071014 (PMC10384562; doi:10.3390/ph16071014)
Supplement: Supplementary file 1 [file pharmaceuticals-16-01014-s001.zip]

Archive with 1 entries (1 files):
- pharmaceuticals-2476427-supplementary.pdf
